# Supplementary material for: Two distinct regulatory pathways govern Cct2-Atg8 binding in the process of solid aggrephagy
Source: EMBO Rep. 2024 Sep 25;25(11):4749–76. doi: 10.1038/s44319-024-00275-7 (PMC11549370; doi:10.1038/s44319-024-00275-7)
Supplement: Supplementary file 2 — Table EV1 [file 44319_2024_275_MOESM2_ESM.xlsx]

## Sheet: yeast strains
Table EV1: Yeast strains used in this study
Name	Genotype	Source
CT1	BY4741	Lab stock
CT2	BY4741 ape1Δ:: KanMX6	Lab stock
CT3	BY4741 ape1Δ:: KanMX6 atg5Δ:: natNT2	This work
CT4	BY4741 ape1Δ:: KanMX6 pRS313[Ape1 His3]	This work
CT5	BY4741 ape1Δ:: KanMX6 pRS313[Ape1 P22L His3]	This work
CT6	BY4741 ape1Δ::KanMX6 pRS313[RFP-Ape1 P22L His3] pRS316[Vph1-GFP Ura3]	This work
CT7	BY4741 ape1Δ::KanMX6 ProADH1-9MYC-atTIR1::HisMX6 3ÍHA-AID-Cct2:: natNT2 pRS316[Ape1 P22L ura3]	This work
CT8	BY4741 ape1Δ:: KanMX6 pRS313[Ape1 P22L His3] pRS315[Cct2-GFP Leu2] pRS316[Vph1-mCherry Ura3]	This work
CT9	BY4741 ape1Δ::KanMX6 pRS315 [ProGPD1-3ÍHA-Cct2 Leu2] Atg11-3ÍFLAG:: hphNT1 pRS313[Ape1 P22L His3]	This work
CT10	BY4741 pRS316[HA-Atg11 Ura3] ProGPD1-3ÍFLAG-CCT2:: natNT2	This work
CT11	BY4741 pRS316[HA-Atg11 CC1∆ Ura3] ProGPD1-3ÍFLAG-Cct2:: natNT2	This work
CT12	BY4741 pRS316[HA-Atg11 CC2∆ Ura3] ProGPD1-3ÍFLAG-Cct2:: natNT2	This work
CT13	BY4741 pRS316[HA-Atg11 CC3∆ Ura3] ProGPD1-3ÍFLAG-Cct2:: natNT2	This work
CT14	BY4741 pRS316[HA-Atg11 CC4∆ Ura3] ProGPD1-3ÍFLAG-Cct2:: natNT2	This work
CT15	BY4741 pRS315 [ProGPD1-3ÍHA-Cct2 Leu2] Atg11-3ÍFLAG:: hphNT1	This work
CT16	BY4741 pRS315 [ProGPD1-3ÍHA-Cct2 2-210aa∆ Leu2] Atg11-3ÍFLAG:: hphNT1	This work
CT17	BY4741 pRS315 [ProGPD1-3ÍHA-Cct2 211-361aa∆ Leu2] Atg11-3ÍFLAG:: hphNT1	This work
CT18	BY4741 pRS315 [ProGPD1-3ÍHA-Cct2 362-527aa∆ Leu2] Atg11-3ÍFLAG:: hphNT1	This work
CT19	BY4741 ape1Δ:: KanMX6 pRS315 [ProGPD1-3ÍHA-Cct2 D473A Leu2] Atg11-3ÍFLAG:: hphNT1 pRS313[Ape1 P22L His3]	This work
CT20	BY4741 ape1Δ:: KanMX6 pRS315 [ProGPD1-3ÍHA-Cct2 I487E Leu2] Atg11-3ÍFLAG:: hphNT1 pRS313[Ape1 P22L His3]	This work
CT21	BY4741 ape1Δ:: KanMX6 pRS316[Ape1 Ura3] pRS315	This work
CT22	BY4741 ape1Δ:: KanMX6 pRS316[Ape1 Ura3] [ProGPD1-3ÍHA-Cct2 D473A Leu2]	This work
CT23	BY4741 ape1Δ:: KanMX6 pRS316[Ape1 Ura3] [ProGPD1-3ÍHA-Cct2 I487E Leu2]	This work
CT24	BY4741 ape1Δ:: KanMX6 atg5Δ:: natNT2 pRS316[Ape1 Ura3] pRS315	This work
CT25	BY4741 ape1Δ:: KanMX6 pRS316[Ape1 Ura3] [ProGPD1-3ÍHA-Cct2 Leu2]	This work
CT26	BY4741 ape1Δ:: KanMX6 atg5Δ:: natNT2 pRS316[Ape1 P22L Ura3] pRS315	This work
CT27	BY4741 ape1Δ:: KanMX6 pRS316[Ape1 P22L Ura3] [ProGPD1-3ÍHA-Cct2 D473A Leu2]	This work
CT28	BY4741 ape1Δ:: KanMX6 pRS316[Ape1 P22L Ura3] [ProGPD1-3ÍHA-Cct2 I487E Leu2]	This work
CT29	BY4741 ape1Δ:: KanMX6 pRS316[Ape1 P22L Ura3] pRS315	This work
CT30	BY4741 ape1Δ:: KanMX6 pRS316[Ape1 P22L Ura3] [ProGPD1-HA-Cct2 Leu2]	This work
CT31	BY4741 pRS316[ProCup1-47Q-GFP Ura3] pRS315[ProGPD1-3ÍHA-Cct2 Leu2]	This work
CT32	BY4741 pRS316[ProCup1-47Q-GFP Ura3] pRS315	This work
CT33	BY4741 pRS316[ProCup1-47Q-GFP Ura3] pRS315[ProGPD1-3ÍHA-Cct2 D473A Leu2]	This work
CT34	BY4741 pRS316[ProCup1-47Q-GFP Ura3] pRS315[ProGPD1-3ÍHA-Cct2 I487E Leu2]	This work
CT35	BY4741 ape1Δ::KanMX6 atg8Δ::hphNT1 pRS315[ProGPD1-3ÍHA-Cct2 Leu2] pRS316[3ÍFLAG-Atg8 Ura3] pRS313[RFP-Ape1 P22L His3]	This work
CT36	BY4741 ape1Δ::KanMX6 atg8Δ::hphNT1 pRS315[ProGPD1-3ÍHA-Cct2 D473A Leu2] pRS316[3ÍFLAG-Atg8 Ura3] pRS313[RFP-Ape1 P22L His3]	This work
CT37	BY4741 ape1Δ::KanMX6 atg8Δ::hphNT1 pRS315[ProGPD1-3ÍHA-Cct2 I487E Leu2] pRS316[3ÍFLAG-Atg8 Ura3] pRS313[RFP-Ape1 P22L His3]	This work
CT38	BY4741 ape1Δ::KanMX6 atg8Δ::hphNT1 atg11Δ::natNT2 pRS315 [ProGPD1-3ÍHA-Cct2 Leu2] pRS316 [3ÍFLAG-Atg8 Ura3] pRS313[Ape1 P22L His3]	This work
CT39	BY4741 ape1Δ:: KanMX6 atg8Δ:: natNT2 pRS315 [ProGPD13ÍHA-Cct2 Leu2] Atg11-3ÍFLAG:: hphNT1 pRS313[Ape1 P22L His3]	This work
CT40	BY4741 atg11Δ:: hphNT1 pRS316[ProCup1-47Q-GFP Ura3]	This work
CT41	BY4741 ape1Δ::KanMX6 atg11Δ:: hphNT1 pRS313[Ape1 His3]	This work
CT42	BY4741 ape1Δ::KanMX6 atg11Δ:: hphNT1 pRS313[Ape1 P22L His3]	This work
CT43	BY4741 ape1Δ:: KanMX6 Atg11-2ÍGFP::Ura3 pRS313[RFP-Ape1 P22L His3] pRS315[3ÍHA-Cct2 Leu2]	This work
CT44	BY4741 ape1Δ:: KanMX6 Atg11-2ÍGFP::Ura3 pRS313[RFP-Ape1 P22L His3] pRS315[3ÍHA-Cct2 D473A Leu2]	This work
CT45	BY4741 ape1Δ:: KanMX6 Atg11-2ÍGFP::Ura3 pRS313[RFP-Ape1 P22L His3] pRS315[3ÍHA-Cct2 I487E Leu2]	This work
CT46	BY4741 ape1Δ:: KanMX6 pRS315[Cct2-GFP Leu2] pRS313[RFP-Ape1 P22L His3]	This work
CT47	BY4741 ape1Δ:: KanMX6 Atg11-2ÍGFP::Ura3 pRS313[RFP-Ape1 P22L His3]	This work
CT48	BY4741 ape1Δ:: KanMX6 pRS316[GFP-Atg8 Ura3] pRS313[RFP-Ape1 P22L His3]	This work
CT49	BY4741 ape1Δ:: KanMX6 Atg1-2ÍGFP::Ura3 pRS313[RFP-Ape1 P22L His3]	This work
CT50	BY4741 ape1Δ:: KanMX6 pRS315[ProGPD1-3ÍHA-Cct2 Leu2] Atg1-3ÍFLAG:: hphNT1 pRS313[Ape1 P22L His3]	This work
CT51	BY4741 ape1Δ:: KanMX6 pRS316[Ape1 Ura3] pRS315[ProGPD1-3ÍHA-Cct2 S412A-S470A Leu2]	This work
CT52	BY4741 ape1Δ:: KanMX6 pRS316[Ape1 P22L Ura] pRS315 [ProGPD1-3ÍHA-Cct2 S412A-S470A Leu2]	This work
CT53	BY4741 ape1Δ::KanMX [ProGPD1-3ÍHA-Cct2 Leu2] pRS316 [3ÍFLAG-Atg8 Ura3] pRS313[Ape1 P22L His3]	This work
CT54	BY4741 ape1Δ::KanMX [ProGPD1-3ÍHA-Cct2 S412A-S470A Leu2] pRS316 [3ÍFLAG-Atg8 Ura3] pRS313[Ape1 P22L His3]	This work
CT55	BY4741 ape1Δ::KanMX atg1Δ::hphNT1 [ProGPD1-3ÍHA-Cct2 Leu2] pRS316 [3ÍFLAG-Atg8 Ura3] pRS313[Ape1 P22L His3]	This work
CT56	BY4741 pRS316[ProCup1-47Q-GFP Ura3] pRS315[ProGPD1-3ÍHA-Cct2 S412A-S470A Leu2]	This work
CT57	BY4741 ape1Δ::KanMX6 [ProGPD1-3ÍHA-Cct2 S412A-S470A Leu2] Atg11-3ÍFLAG:: hphNT1 pRS313[Ape1 P22L His3]	This work
CT58	BY4741 ape1Δ::KanMX6 atg1Δ:: natNT2 pRS315 [ProGPD1-3ÍHA-Cct2 Leu2] Atg11-3ÍFLAG:: hphNT1 pRS313[Ape1 P22L His3]	This work
