# Supplementary material for: Two distinct regulatory pathways govern Cct2-Atg8 binding in the process of solid aggrephagy
Source: EMBO Rep. 2024 Sep 25;25(11):4749–76. doi: 10.1038/s44319-024-00275-7 (PMC11549370; doi:10.1038/s44319-024-00275-7)
Supplement: Supplementary file 4 — Dataset EV1 [file 44319_2024_275_MOESM4_ESM.xlsx]

## Sheet: Dataset EV1 legend
Dataset EV1: This table corresponds to Figure 4.
Mass spectrometry identification of phosphorylation sites of Cct2 in WT and ATG1 KO yeast cells. ape1∆ or ape1∆ atg1∆ yeast cells co-expressing 3ÍFLAG-Cct2 and Ape1 P22L were grown to the log phase under nutrient-rich conditions. Cell lysates were immunoprecipitated with anti-FLAG agarose beads, and the purified 3ÍFLAG-Cct2 proteins were separated by SDS-PAGE. Phosphorylation sites on the Cct2 pr…

## Sheet: WT
Checked	Confidence	Sequence	Modifications	# Protein Groups	# Proteins	# PSMs	Master Protein Accessions	# Missed Cleavages	Theo. MH+ [Da]	Confidence (by Search Engine): Sequest HT	XCorr (by Search Engine): Sequest HT
FALSE	High	ILSQDKDHFAELATNAILR	1xPhospho [S/T]	1	1	6	3FLAG-yCCT2	1	2235.12	High	3.06
FALSE	High	LALVTGGEVVSTFDEPSK	1xPhospho [S/T]	1	1	8	3FLAG-yCCT2	0	1928.93	High	2.58
FALSE	High	LLQSASSNTCMVTNDGATILK	1xCarbamidomethyl [C10]; 1xPhospho [S/T]; 1xOxidation [M11]	1	1	15	3FLAG-yCCT2	0	2320.06	High	2.49
FALSE	High	LSDSFLDEGFILAK	1xPhospho [S]	1	1	5	3FLAG-yCCT2	0	1634.77	High	2.37
FALSE	High	GATDQTLDEAER	1xPhospho [T]	1	1	3	3FLAG-yCCT2	0	1385.56	High	2.34
FALSE	High	QLPTILADNAGFDSSELVSK	1xPhospho [S/T]	1	1	6	3FLAG-yCCT2	0	2185.04	High	2.19
FALSE	High	SLHDALSVLSQTTK	1xPhospho [S/T]	1	1	10	3FLAG-yCCT2	0	1579.77	High	2.08
FALSE	High	FKVDSTAK	1xPhospho [S/T]	1	1	30	3FLAG-yCCT2	1	975.455	High	2.06
FALSE	High	LSAFVGAIAVGDLVK	1xPhospho [S2]	1	1	3	3FLAG-yCCT2	0	1539.82	High	1.92
FALSE	High	ILIANTTLDTDKVK	1xPhospho [T]	1	1	5	3FLAG-yCCT2	1	1624.86	High	1.88
FALSE	High	LASAAALDALTK	1xPhospho [S3]	1	1	3	3FLAG-yCCT2	0	1224.62	High	1.67
FALSE	High	IHPQTIIEGYR	1xPhospho [T5]	1	1	3	3FLAG-yCCT2	0	1406.68	High	1.64
FALSE	High	TVLGGGCAEMVMSK	1xCarbamidomethyl [C7]; 1xPhospho [S13]	1	1	10	3FLAG-yCCT2	0	1519.64	High	1.57
FALSE	High	LKGSTNLEHIQIIK	1xPhospho [S/T]	1	1	6	3FLAG-yCCT2	1	1673.9	High	1.48
FALSE	High	SSIYNGISTSGLDLNNGTIADMR	1xPhospho [T9]	1	1	1	3FLAG-yCCT2	0	2479.12	High	1.41
FALSE	High	LLQSASSNTCMVTNDGATILK	1xCarbamidomethyl [C10]; 1xPhospho [S/T]	1	1	4	3FLAG-yCCT2	0	2304.06	High	1.28
FALSE	High	LSAFVGAIAVGDLVKSTLGPK	2xPhospho [S16; T17]	1	1	1	3FLAG-yCCT2	1	2203.12	High	1.08
FALSE	High	TVLGGGCAEMVMSK	1xCarbamidomethyl [C7]; 1xPhospho [S/T]; 2xOxidation [M10; M12]	1	1	2	3FLAG-yCCT2	0	1551.63	High	0.85
FALSE	High	FGINTFINR	1xPhospho [T5]	1	1	1	3FLAG-yCCT2	0	1161.55	High	0.83
FALSE	High	SLHDALSVLSQTTK	2xPhospho [S1; S7]	1	1	1	3FLAG-yCCT2	0	1659.74	High	0.73
FALSE	High	AVVSSASEAAEVLLR	1xPhospho [S5]	1	1	1	3FLAG-yCCT2	0	1581.79	High	0.73
FALSE	High	SLHDALSVLSQTTKETRTVLGGGCAEMVMSK	1xCarbamidomethyl [C24]; 2xPhospho [T12; T13]	1	1	1	3FLAG-yCCT2	2	3466.58	High	0.65
FALSE	High	SSIYNGISTSGLDLNNGTIADMR	1xPhospho [S10]; 1xOxidation [M22]	1	1	1	3FLAG-yCCT2	0	2495.11	High	0.63
FALSE	High	IENAKILIANTTLDTDKVK	2xPhospho [T12; T15]	1	1	1	3FLAG-yCCT2	2	2260.12	High	0.61
FALSE	High	LLQSASSNTCMVTNDGATILK	1xCarbamidomethyl [C10]; 2xPhospho [S/T]	1	1	2	3FLAG-yCCT2	0	2384.03	High	0.59
FALSE	High	GSTNLEHIQIIK	1xPhospho [T3]	1	1	1	3FLAG-yCCT2	0	1432.72	High	0.51

## Sheet: atg1Δ
Checked	Confidence	Sequence	Modifications	# Protein Groups	# Proteins	# PSMs	Master Protein Accessions	# Missed Cleavages	Theo. MH+ [Da]	Confidence (by Search Engine): Sequest HT	XCorr (by Search Engine): Sequest HT
FALSE	High	LALVTGGEVVSTFDEPSK	1xPhospho [S/T]	1	1	6	3FLAG-yCCT2	0	1928.93	High	3.26
FALSE	High	LSDSFLDEGFILAK	1xPhospho [S]	1	1	2	3FLAG-yCCT2	0	1634.77	High	2.7
FALSE	High	QLPTILADNAGFDSSELVSK	1xPhospho [S/T]	1	1	8	3FLAG-yCCT2	0	2185.04	High	2.58
FALSE	High	ILSQDKDHFAELATNAILR	1xPhospho [S/T]	1	1	6	3FLAG-yCCT2	1	2235.12	High	2.53
FALSE	High	AVVSSASEAAEVLLR	1xPhospho [S]	1	1	3	3FLAG-yCCT2	0	1581.79	High	2.47
FALSE	High	SLHDALSVLSQTTK	1xPhospho [S/T]	1	1	11	3FLAG-yCCT2	0	1579.77	High	2.4
FALSE	High	GATDQTLDEAER	1xPhospho [T]	1	1	4	3FLAG-yCCT2	0	1385.56	High	2.38
FALSE	High	ILIANTTLDTDKVK	1xPhospho [T]	1	1	5	3FLAG-yCCT2	1	1624.86	High	2.14
FALSE	High	FKVDSTAK	1xPhospho [S/T]	1	1	15	3FLAG-yCCT2	1	975.455	High	2.02
FALSE	High	LASAAALDALTK	1xPhospho [S3]	1	1	4	3FLAG-yCCT2	0	1224.62	High	1.44
FALSE	High	LKGSTNLEHIQIIK	1xPhospho [S/T]	1	1	2	3FLAG-yCCT2	1	1673.9	High	1.29
FALSE	High	IHPQTIIEGYR	1xPhospho [T5]	1	1	2	3FLAG-yCCT2	0	1406.68	High	1.18
FALSE	High	SSIYNGISTSGLDLNNGTIADMR	1xPhospho [S/T/Y]	1	1	3	3FLAG-yCCT2	0	2479.12	High	1.07
FALSE	High	EDLIHIAKTTLSSKILSQDK	2xPhospho [T9; T10]	1	1	1	3FLAG-yCCT2	2	2400.18	High	1.04
FALSE	High	GMDKLLQSASSNTCMVTNDGATILK	1xCarbamidomethyl [C14]; 1xPhospho [S/T]; 2xOxidation [M2; M15]	1	1	4	3FLAG-yCCT2	1	2767.23	High	0.89
FALSE	High	ALRQLPTILADNAGFDSSELVSK	1xPhospho [T7]	1	1	1	3FLAG-yCCT2	1	2525.26	High	0.89
FALSE	High	RAVVSSASEAAEVLLR	1xPhospho [S5]	1	1	1	3FLAG-yCCT2	1	1737.89	High	0.85
FALSE	High	QLPTILADNAGFDSSELVSKLR	1xPhospho [T4]	1	1	1	3FLAG-yCCT2	1	2454.23	High	0.81
FALSE	High	TVLGGGCAEMVMSK	1xCarbamidomethyl [C7]; 1xPhospho [T1]; 2xOxidation [M10; M12]	1	1	1	3FLAG-yCCT2	0	1551.63	High	0.81
FALSE	High	LSAFVGAIAVGDLVK	1xPhospho [S2]	1	1	1	3FLAG-yCCT2	0	1539.82	High	0.69
FALSE	High	ISKFGINTFINR	1xPhospho [T8]	1	1	1	3FLAG-yCCT2	1	1489.76	High	0.69
FALSE	High	LLQSASSNTCMVTNDGATILK	1xCarbamidomethyl [C10]; 3xPhospho [S7; T9; T13]	1	1	1	3FLAG-yCCT2	0	2463.99	High	0.66
FALSE	High	QLGIVESYKLK	1xPhospho [Y8]	1	1	1	3FLAG-yCCT2	1	1357.71	High	0.56
FALSE	High	DHFAELATNAILR	1xPhospho [T8]	1	1	1	3FLAG-yCCT2	0	1550.74	High	0.56
