# Supplementary material for: Two distinct regulatory pathways govern Cct2-Atg8 binding in the process of solid aggrephagy
Source: EMBO Rep. 2024 Sep 25;25(11):4749–76. doi: 10.1038/s44319-024-00275-7 (PMC11549370; doi:10.1038/s44319-024-00275-7)
Supplement: Supplementary file 5 — Dataset EV2 [file 44319_2024_275_MOESM5_ESM.xlsx]

## Sheet: Dataset EV2 legend
Dataset EV2: This table corresponds to Figure 6.
Mass spectrometry identification of phosphorylation sites of hCCT2 in WT and ULK1 KO MEF cells. Wild-type (WT) or ULK1 KO MEF cells were co-transfected with HA-hCCT2 and SOD1 G93A-GFP plasmid. The cell lysates were immunoprecipitated using anti-HA agarose beads, and the purified HA-CCT2 proteins were separated by SDS-PAGE. The target bands were then analyzed by LC-MS/MS to identify phosphorylatio…

## Sheet: WT
Checked	Confidence	Sequence	Modifications	# Protein Groups	# Proteins	# PSMs	Master Protein Accessions	# Missed Cleavages	Theo. MH+ [Da]	Confidence (by Search Engine): Sequest HT	XCorr (by Search Engine): Sequest HT
FALSE	High	ILKHGINCFINRQLIYNYPEQLFGAAGVMAIEHADFAGVER	1xCarbamidomethyl [C8]; 1xPhospho [Y18]	1	1	1	hCct2	2	4755.34	High	2.96
FALSE	High	ILLSSGRDASLMVTNDGATILKNIGVDNPAAK	3xPhospho [S10; T14; T19]	1	1	1	hCct2	2	3494.64	High	1.37
FALSE	High	VRVDSTAKVAEIEHAEK	1xPhospho [S/T]	1	1	2	hCct2	2	1961.97	High	1.32
FALSE	High	ALRMLPTIIADNAGYDSADLVAQLR	1xPhospho [S17]; 1xOxidation [M4]	1	1	1	hCct2	1	2783.38	High	1.2
FALSE	High	LIEEVMIGEDKLIHFSGVALGEACTIVLRGATQQILDEAER	1xCarbamidomethyl [C24]; 1xPhospho [T32]; 1xOxidation [M6]	1	1	1	hCct2	2	4620.31	High	1.59
FALSE	High	IHPQTIIAGWREATKAAR	1xPhospho [T14]	1	1	1	hCct2	2	2099.09	High	1.27
FALSE	High	LALVTGGEIASTFDHPELVKLGSCK	1xCarbamidomethyl [C24]; 3xPhospho [T5; T12; S23]	1	1	1	hCct2	1	2882.28	High	1.49
FALSE	High	FRQDLMNIAGTTLSSKLLTHHK	2xPhospho [S14; S15]; 1xOxidation [M6]	1	1	1	hCct2	2	2687.28	High	1.11
FALSE	High	AAHSEGNTTAGLDMREGTIGDMAILGITESFQVK	1xPhospho [T28]	1	1	1	hCct2	1	3600.67	High	0.93

## Sheet: ULK1 KO
Checked	Confidence	Sequence	Modifications	# Protein Groups	# Proteins	# PSMs	Master Protein Accessions	# Missed Cleavages	Theo. MH+ [Da]	Confidence (by Search Engine): Sequest HT	XCorr (by Search Engine): Sequest HT
FALSE	High	LIEEVMIGEDKLIHFSGVALGEACTIVLRGATQQILDEAER	1xCarbamidomethyl [C24]; 1xPhospho [T32]; 1xOxidation [M6]	1	1	1	hCct2	2	4700.28	High	2.34
FALSE	High	HGINCFINRQLIYNYPEQLFGAAGVMAIEHADFAGVER	1xCarbamidomethyl [C5]; 2xPhospho [Y13; Y15]	1	1	1	hCct2	1	4481.04	High	0.81
FALSE	High	ILKHGINCFINRQLIYNYPEQLFGAAGVMAIEHADFAGVER	1xCarbamidomethyl [C8]; 1xPhospho [Y18]; 1xOxidation [M29]	1	1	1	hCct2	2	4771.33	High	0.78
FALSE	High	EATKAAR	1xPhospho [T3]	1	1	1	hCct2	1	826.382	High	0.91
FALSE	High	LGSCKLIEEVMIGEDKLIHFSGVALGEACTIVLR	2xCarbamidomethyl [C4; C29]; 1xPhospho [S3]; 1xOxidation [M11]	1	1	1	hCct2	2	3853.93	High	1
FALSE	High	GMDKILLSSGRDASLMVTNDGATILK	2xPhospho [T18; T23]; 1xOxidation [M2]	1	1	1	hCct2	2	2882.34	High	2.24
FALSE	High	EALLSSAVDHGSDEVKFRQDLMNIAGTTLSSK	2xPhospho [S12; S30]	1	1	1	hCct2	2	3579.64	High	1.21
FALSE	High	EGTIGDMAILGITESFQVKR	1xPhospho [T13]; 1xOxidation [M7]	1	1	1	hCct2	1	2261.09	High	1.07
FALSE	High	VDSTAK	1xPhospho [T4]	1	1	1	hCct2	0	700.291	High	0.56
